# Supplementary material for: Novel therapeutic modulators of astrocytes for hydrocephalus
Source: Front Mol Neurosci. 2022 Sep 26;15:932955. doi: 10.3389/fnmol.2022.932955 (PMC9549203; doi:10.3389/fnmol.2022.932955)
Supplement: Supplementary file 1 [file Table_1.XLSX]

## Sheet: Sheet1
	Therapies	Target	Mechanisms	Outcome of astrocytes	Ref
	Minocycline	Iron	Reduce free iron to alleviate iron overload	Reduced expression of GFAP	94-96
	Erythropoietin	AQP4	Increase expression of AQP4 to accelerate CSF clearance	Reduced expression of GFAP	97, 98
	Edaravone	Free radicals	activating the Nrf2/HO-1 signaling pathway to protect ependymal cilia and neurons from oxidative stress damage	Reduced expression of GFAP	75
	Camellia sinensis	Free radicals	Inhibit oxidative stress	Reduced expression of GFAP	101102
	Quercetin	Free radicals	Inhibit oxidative stress	Reduced expression of GFAP	103
	Antioxidant mixture	Free radicals	Inhibit oxidative stress	Reduced expression of GFAP	104
	Hyperbaric oxygen therapy	Hypoxic tissue	Inhibit oxidative stress	Reduced expression of GFAP	105
				Reduced expression of GFAP	106
